# Supplementary material for: Genomic Analysis Reveals the Role of New Genes in Venom Regulatory Network of Parasitoid Wasps
Source: Insects. 2025 May 7;16(5):502. doi: 10.3390/insects16050502 (PMC12112512; doi:10.3390/insects16050502)
Supplement: Supplementary file 1 [file insects-16-00502-s001.zip]

Archive with 2 entries (2 files):
- Supplementary Figures.pdf
- Supplementary materials.xlsx
