# Supplementary material for: Genomic Analysis Reveals the Role of New Genes in Venom Regulatory Network of Parasitoid Wasps
Source: Insects. 2025 May 7;16(5):502. doi: 10.3390/insects16050502 (PMC12112512; doi:10.3390/insects16050502)
Supplement: Supplementary file 1 [file insects-16-00502-s001.zip › Supplementary materials.xlsx]

## Sheet: Supplementary Table S1
Supplementary Table S1. List of species and data resources used in this study.
Species		Accession
Theocolax elegans	Genome	GCA_026168455.1
Pachycrepoideus vindemmiae		GWHFGPG00000000.1**
Anisopteromalus calandrae		GWHFGPD00000000.1**
Nasonia vitripennis		GCA_009193385.2
Pteromalus qinghaiensis		ISDBg0029*
Pteromalus venustus		GWHFGPC00000000.1**
Pteromalus puparum		GCA_012977825.3
Pteromalus puparum	RNAseq	Testis: ISDBt0030*
		Ovary: ISDBt0031*
		Venom gland: ISDBt0032*
		Salivary gland: ISDBt0033*
		Gut gland: ISDBt0034*
Note: “*” indicates the data source from iSalivaomicDB (http://www.waspomics.com/salivaomics/download/download.php); “**” indicates the data source from CNCB (https://www.cncb.ac.cn/); Other data source was downloaded from NCBI.

## Sheet: Supplementary Table S2
Supplementary Table S2: BUSCO scores of the senven species
Species	Busco score Complete (%)	Single-copy (%)	Duplicated (%)	Missing (%)	Total
Pteromalus puparum	0.983	96.78 (1323)	1.54 (21)	1.10 (15)	1367
Pteromalus. venustus	0.987	96.71 (1322)	1.98 (27)	0.88 (12)	1367
Pteromalus. qinghaiensis	0.982	96.63 (1321)	1.61 (22)	0.88 (12)	1367
Nasonia vitripennis	0.961	94.95 (1298)	1.10 (15)	1.61 (22)	1367
Anisopteromalus calandrae	0.982	92.90 (1270)	5.27 (72)	1.24 (17)	1367
Pachycrepoideus vindemmiae	0.983	92.98 (1271)	5.27 (72)	1.32 (18)	1367
Theocolax elegans	0.952	94.15 (1287)	1.10 (15)	3.37 (46)	1367

## Sheet: Supplementary Table S3
Supplementary Table S3: List of new genes
geneID	age	origin	Annotation	NCBI refseq target ID	identity(%)	coverage(%)	bitscore	target_species
Ppup000050.1	6	DNA	Putative uncharacterized protein	XP_031789304.1	46	64	89.4	Nasonia vitripennis
Ppup000150.1	5	denovo	Putative uncharacterized protein	not hit	not hit	not hit	not hit	not hit
Ppup000200.1	4	RNA	Putative uncharacterized protein	not hit	not hit	not hit	not hit	not hit
Ppup000220.1	5	DNA	Putative uncharacterized protein	XP_058804786.1	31.461	53.93	50.4	Phymastichus coffea
Ppup000370.1	5	DNA	Putative uncharacterized protein	not hit	not hit	not hit	not hit	not hit
Ppup000630.1	4	denovo	Putative uncharacterized protein	not hit	not hit	not hit	not hit	not hit
Ppup000710.1	4	DNA	Putative uncharacterized protein	XP_029039693.2	37.097	54.84	47.8	Osmia bicornis bicornis
Ppup000860.1	6	DNA	Putative uncharacterized protein	XP_026672272.1	23.871	42.58	50.1	Ceratina calcarata
Ppup000990.1	4	DNA	Putative uncharacterized protein	XP_014227009.1	41.667	59.52	70.9	Trichogramma pretiosum
Ppup001050.1	4	DNA	Putative uncharacterized protein	XP_031788958.1	82.906	88.03	202	Nasonia vitripennis
Ppup001080.1	5	DNA	Putative uncharacterized protein	not hit	not hit	not hit	not hit	not hit
Ppup001090.1	5	DNA	Putative uncharacterized protein	XP_031779780.1	26.275	45.88	78.6	Nasonia vitripennis
Ppup001150.1	4	DNA	Putative uncharacterized protein	not hit	not hit	not hit	not hit	not hit
Ppup001210.1	4	DNA	Putative uncharacterized protein	not hit	not hit	not hit	not hit	not hit
Ppup001230.1	4	DNA	Retrovirus-related Pol polyprotein from transposon TNT 1-94 OS=Nicotiana tabacum PE=2 SV=1	XP_071575148.1	47.619	60.71	144	Temnothorax nylanderi
Ppup001370.1	4	DNA	Putative uncharacterized protein	not hit	not hit	not hit	not hit	not hit
Ppup001410.1	4	DNA	Putative uncharacterized protein	not hit	not hit	not hit	not hit	not hit
Ppup001520.1	4	DNA	Putative uncharacterized protein	not hit	not hit	not hit	not hit	not hit
Ppup001660.1	4	RNA	Putative uncharacterized protein	not hit	not hit	not hit	not hit	not hit
Ppup002090.1	6	RNA	Putative uncharacterized protein	XP_046590228.1	41.096	57.53	61.6	Neodiprion lecontei
Ppup003710.1	4	DNA	Putative ankyrin repeat protein FPV246 OS=Fowlpox virus (strain NVSL) GN=FPV246 PE=4 SV=1	XP_026668751.1	42.636	60.47	83.6	Ceratina calcarata
Ppup004640.1	4	DNA	Putative uncharacterized protein	not hit	not hit	not hit	not hit	not hit
Ppup004650.1	4	DNA	Putative uncharacterized protein	not hit	not hit	not hit	not hit	not hit
Ppup004830.1	4	DNA	Copia protein OS=Drosophila melanogaster GN=GIP PE=1 SV=3	XP_071569781.1	60.119	77.38	224	Temnothorax nylanderi
Ppup004950.1	4	RNA	Putative uncharacterized protein	XP_001606646.2	42.857	61.9	55.1	Nasonia vitripennis
Ppup004960.1	4	RNA	Putative uncharacterized protein	XP_031788106.1	46.835	62.03	78.2	Nasonia vitripennis
Ppup005330.1	6	DNA	Putative uncharacterized protein	not hit	not hit	not hit	not hit	not hit
Ppup007800.1	4	denovo	Putative uncharacterized protein	not hit	not hit	not hit	not hit	not hit
Ppup009020.1	4	DNA	Putative uncharacterized protein	XP_012145822.1	32.895	53.95	81.6	Megachile rotundata
Ppup010110.1	4	denovo	Putative uncharacterized protein	not hit	not hit	not hit	not hit	not hit
Ppup011690.1	4	denovo	Putative uncharacterized protein	not hit	not hit	not hit	not hit	not hit
Ppup012370.1	4	denovo	Putative uncharacterized protein	not hit	not hit	not hit	not hit	not hit
Ppup012530.1	4	DNA	Putative uncharacterized protein	XP_071629705.1	30.332	51.18	81.3	Temnothorax longispinosus
Ppup013280.1	4	DNA	Putative uncharacterized protein	XP_031785968.1	36.8	63.2	92.8	Nasonia vitripennis
Ppup013320.1	4	RNA	Putative uncharacterized protein	not hit	not hit	not hit	not hit	not hit
Ppup013520.1	5	DNA	Putative uncharacterized protein	XP_058804786.1	30.392	53.92	50.1	Phymastichus coffea
Ppup013580.1	4	DNA	Putative uncharacterized protein	not hit	not hit	not hit	not hit	not hit
Ppup013590.1	4	DNA	Putative uncharacterized protein	not hit	not hit	not hit	not hit	not hit
Ppup013900.1	4	RNA	Putative uncharacterized protein	not hit	not hit	not hit	not hit	not hit
Ppup014540.1	5	denovo	Putative uncharacterized protein	not hit	not hit	not hit	not hit	not hit
Ppup014660.1	6	DNA	Putative uncharacterized protein	XP_031786929.1	38.806	64.18	58.5	Nasonia vitripennis
Ppup015000.1	4	RNA	Putative uncharacterized protein	not hit	not hit	not hit	not hit	not hit
Ppup015030.1	4	denovo	Putative uncharacterized protein	not hit	not hit	not hit	not hit	not hit
Ppup015050.1	6	DNA	Putative uncharacterized protein	not hit	not hit	not hit	not hit	not hit
Ppup015150.1	4	DNA	Putative uncharacterized protein	not hit	not hit	not hit	not hit	not hit
Ppup015200.1	4	denovo	Putative uncharacterized protein	XP_017881578.1	61.905	80.95	52.4	Ceratina calcarata
Ppup015360.1	4	denovo	Putative uncharacterized protein	not hit	not hit	not hit	not hit	not hit
Ppup015450.1	4	DNA	Putative uncharacterized protein	not hit	not hit	not hit	not hit	not hit
Ppup016500.1	4	denovo	Putative uncharacterized protein	not hit	not hit	not hit	not hit	not hit
Ppup016580.1	5	DNA	Putative uncharacterized protein	not hit	not hit	not hit	not hit	not hit
Ppup016590.1	5	DNA	Putative uncharacterized protein	not hit	not hit	not hit	not hit	not hit
Ppup016670.1	6	DNA	Putative uncharacterized protein	not hit	not hit	not hit	not hit	not hit
Ppup016930.1	4	denovo	Putative uncharacterized protein	not hit	not hit	not hit	not hit	not hit
Ppup016970.1	6	RNA	Putative uncharacterized protein	XP_016842865.1	38.627	59.23	93.6	Nasonia vitripennis
Ppup016990.1	6	RNA	Putative uncharacterized protein	XP_031783173.1	84.021	91.24	347	Nasonia vitripennis
Ppup017010.1	5	RNA	Histone H4 OS=Diadromus pulchellus PE=3 SV=3	XP_058791650.1	91.228	94.74	67.4	Phymastichus coffea
Ppup019570.1	6	DNA	Copia protein OS=Drosophila melanogaster GN=GIP PE=1 SV=3	XP_071637504.1	52.542	61.02	66.6	Temnothorax longispinosus
Ppup021840.1	5	denovo	Putative uncharacterized protein	not hit	not hit	not hit	not hit	not hit
Ppup022490.1	4	DNA	Putative uncharacterized protein	not hit	not hit	not hit	not hit	not hit
Ppup022500.1	4	denovo	Putative uncharacterized protein	XP_031783173.1	54.795	78.08	93.6	Nasonia vitripennis
Ppup022610.1	4	denovo	Putative uncharacterized protein	not hit	not hit	not hit	not hit	not hit
Ppup022730.1	4	RNA	Putative uncharacterized protein	XP_032457259.1	59.804	79.41	138	Nasonia vitripennis
Ppup022740.1	4	DNA	Putative uncharacterized protein	XP_001606646.2	34.177	55.7	49.3	Nasonia vitripennis
Ppup022850.1	6	DNA	Putative uncharacterized protein	XP_031789060.1	86.738	94.27	520	Nasonia vitripennis
Ppup023100.1	4	DNA	Putative uncharacterized protein	not hit	not hit	not hit	not hit	not hit
Ppup023230.1	6	DNA	Putative uncharacterized protein	XP_058793877.1	55.66	71.7	126	Phymastichus coffea
Ppup023290.1	4	DNA	Putative uncharacterized protein	XP_031779711.1	52.941	76.47	58.5	Nasonia vitripennis
Ppup023650.1	5	denovo	Putative uncharacterized protein	not hit	not hit	not hit	not hit	not hit
Ppup025540.1	4	DNA	Putative uncharacterized protein	XP_008217318.1	36.19	45.71	65.9	Nasonia vitripennis
Ppup029000.1	4	DNA	Putative uncharacterized protein	not hit	not hit	not hit	not hit	not hit
Ppup029340.1	4	denovo	Putative uncharacterized protein	not hit	not hit	not hit	not hit	not hit
Ppup029690.1	5	DNA	Putative uncharacterized protein	not hit	not hit	not hit	not hit	not hit
Ppup030430.1	6	DNA	Putative uncharacterized protein	XP_058805912.1	37.402	54.72	146	Phymastichus coffea
Ppup030440.1	6	RNA	Putative uncharacterized protein	XP_067205350.1	39.544	61.22	199	Linepithema humile
Ppup030630.1	4	DNA	Putative uncharacterized protein	not hit	not hit	not hit	not hit	not hit
Ppup030720.1	4	DNA	Putative uncharacterized protein	XP_031788958.1	87.156	90.83	193	Nasonia vitripennis
Ppup030820.1	5	DNA	Putative uncharacterized protein	not hit	not hit	not hit	not hit	not hit
Ppup031920.1	4	denovo	Putative uncharacterized protein	XP_012217195.2	42.727	60.91	90.1	Linepithema humile
Ppup032210.1	6	DNA	Retrovirus-related Pol polyprotein from transposon 412 OS=Drosophila melanogaster GN=POL PE=3 SV=1	XP_012151327.1	55.172	72.91	248	Megachile rotundata
Ppup032320.1	4	denovo	Putative uncharacterized protein	not hit	not hit	not hit	not hit	not hit
Ppup032450.1	6	denovo	Putative uncharacterized protein	not hit	not hit	not hit	not hit	not hit
Ppup032480.1	6	DNA	Putative uncharacterized protein	XP_071577584.1	43.103	56.9	51.2	Temnothorax nylanderi
Ppup032730.1	4	DNA	Putative uncharacterized protein	not hit	not hit	not hit	not hit	not hit
Ppup032930.1	4	DNA	Putative uncharacterized protein	not hit	not hit	not hit	not hit	not hit
Ppup032940.1	4	RNA	Putative uncharacterized protein	XP_014208619.1	33.654	58.65	68.6	Copidosoma floridanum
Ppup032960.1	4	denovo	Putative uncharacterized protein	not hit	not hit	not hit	not hit	not hit
Ppup033720.1	4	DNA	Putative uncharacterized protein	not hit	not hit	not hit	not hit	not hit
Ppup034140.1	4	DNA	Putative uncharacterized protein	not hit	not hit	not hit	not hit	not hit
Ppup034250.1	6	denovo	Putative uncharacterized protein	not hit	not hit	not hit	not hit	not hit
Ppup034290.1	5	DNA	Putative uncharacterized protein	XP_031783173.1	77.966	90.96	308	Nasonia vitripennis
Ppup034800.1	5	DNA	Putative uncharacterized protein	not hit	not hit	not hit	not hit	not hit
Ppup035000.1	4	denovo	Putative uncharacterized protein	not hit	not hit	not hit	not hit	not hit
Ppup035140.1	4	DNA	Putative uncharacterized protein	XP_008215272.1	57.143	75.51	52	Nasonia vitripennis
Ppup036140.1	5	DNA	Putative uncharacterized protein	not hit	not hit	not hit	not hit	not hit
Ppup036430.1	4	DNA	Putative uncharacterized protein	not hit	not hit	not hit	not hit	not hit
Ppup037090.1	4	DNA	Putative uncharacterized protein	not hit	not hit	not hit	not hit	not hit
Ppup037390.1	4	RNA	Putative uncharacterized protein	XP_008214042.1	56.667	76.67	47	Nasonia vitripennis
Ppup037930.1	4	denovo	Putative uncharacterized protein	not hit	not hit	not hit	not hit	not hit
Ppup038110.1	4	denovo	Putative uncharacterized protein	not hit	not hit	not hit	not hit	not hit
Ppup038120.1	5	denovo	Putative uncharacterized protein	not hit	not hit	not hit	not hit	not hit
Ppup038760.1	5	denovo	Putative uncharacterized protein	not hit	not hit	not hit	not hit	not hit
Ppup039590.1	4	denovo	Putative uncharacterized protein	not hit	not hit	not hit	not hit	not hit
Ppup040320.1	4	denovo	DNA transposase THAP9 OS=Homo sapiens GN=THAP9 PE=1 SV=2	XP_011339705.1	30.612	47.45	67.4	Ooceraea biroi
Ppup041720.1	4	denovo	Putative uncharacterized protein	not hit	not hit	not hit	not hit	not hit
Ppup042140.1	6	DNA	Putative ankyrin repeat protein RF_0381 OS=Rickettsia felis (strain ATCC VR-1525 / URRWXCal2) GN=RF_0381 PE=4 SV=1	XP_031783479.1	48.325	60.77	176	Nasonia vitripennis
Ppup043060.1	6	denovo	Putative uncharacterized protein	not hit	not hit	not hit	not hit	not hit
Ppup043370.1	4	DNA	Ankyrin-2 OS=Mus musculus GN=Ank2 PE=1 SV=2	XP_003425650.1	45.556	62.22	144	Nasonia vitripennis
Ppup044020.1	4	RNA	Putative ankyrin repeat protein FPV233 OS=Fowlpox virus (strain NVSL) GN=FPV233 PE=4 SV=1	XP_031778925.1	35.652	56.09	129	Nasonia vitripennis
Ppup044650.1	4	DNA	Putative uncharacterized protein	not hit	not hit	not hit	not hit	not hit
Ppup044970.1	6	DNA	Putative ankyrin repeat protein FPV246 OS=Fowlpox virus (strain NVSL) GN=FPV246 PE=4 SV=1	XP_008216376.2	53.016	70.79	310	Nasonia vitripennis
Ppup045350.1	4	denovo	Putative uncharacterized protein	not hit	not hit	not hit	not hit	not hit
Ppup045380.1	5	DNA	Putative BEN domain-containing protein B1 OS=Microplitis demolitor bracovirus (isolate Webb) GN=B1 PE=3 SV=1	XP_051168143.1	41.88	54.7	76.6	Leptopilina boulardi
Ppup046040.1	4	DNA	Putative uncharacterized protein	XP_003425650.1	47.059	61.76	54.3	Nasonia vitripennis
Ppup046320.1	5	denovo	Putative uncharacterized protein	XP_015437834.1	43.077	64.62	55.1	Dufourea novaeangliae
Ppup046630.1	4	denovo	Putative uncharacterized protein	XP_051160692.1	27.823	43.95	63.2	Leptopilina boulardi
Ppup047120.1	4	DNA	Putative uncharacterized protein	not hit	not hit	not hit	not hit	not hit
Ppup047210.1	6	denovo	Putative uncharacterized protein	not hit	not hit	not hit	not hit	not hit
Ppup047320.1	5	DNA	Putative uncharacterized protein	not hit	not hit	not hit	not hit	not hit
Ppup047390.1	6	DNA	Putative uncharacterized protein	XP_032456536.1	88.824	95.29	316	Nasonia vitripennis
Ppup047420.1	4	DNA	Putative uncharacterized protein	XP_031778027.1	40.541	60.36	92	Nasonia vitripennis
Ppup047620.1	5	RNA	Putative uncharacterized protein	not hit	not hit	not hit	not hit	not hit
Ppup047760.1	4	DNA	Serine/threonine-protein phosphatase 6 regulatory ankyrin repeat subunit B OS=Mus musculus GN=Ankrd44 PE=1 SV=1	XP_032457914.1	36.429	57.86	91.7	Nasonia vitripennis
Ppup047770.1	4	DNA	Serine/threonine-protein phosphatase 6 regulatory ankyrin repeat subunit B OS=Mus musculus GN=Ankrd44 PE=1 SV=1	XP_032457914.1	36.429	57.86	91.7	Nasonia vitripennis
Ppup048530.1	4	DNA	Histone H4 OS=Tigriopus californicus GN=His4 PE=3 SV=2	XP_051165400.1	100	100	204	Leptopilina boulardi
Ppup048560.1	4	DNA	Histone H4 OS=Tigriopus californicus GN=His4 PE=3 SV=2	XP_051165400.1	100	100	204	Leptopilina boulardi
Ppup051270.1	4	denovo	Putative uncharacterized protein	not hit	not hit	not hit	not hit	not hit
Ppup051640.1	4	denovo	Putative uncharacterized protein	not hit	not hit	not hit	not hit	not hit
Ppup051700.1	4	DNA	Putative uncharacterized protein	not hit	not hit	not hit	not hit	not hit
Ppup052170.1	4	denovo	Putative uncharacterized protein	not hit	not hit	not hit	not hit	not hit
Ppup052660.1	4	DNA	Putative uncharacterized protein	XP_003427257.1	52.941	66.67	57	Nasonia vitripennis
Ppup053590.1	4	denovo	Putative uncharacterized protein	not hit	not hit	not hit	not hit	not hit
Ppup055080.1	4	denovo	Putative uncharacterized protein	not hit	not hit	not hit	not hit	not hit
Ppup055090.1	4	DNA	Putative uncharacterized protein	not hit	not hit	not hit	not hit	not hit
Ppup055180.1	4	DNA	Reticulocyte-binding protein 2 homolog a OS=Plasmodium falciparum (isolate 3D7) GN=PF13_0198 PE=1 SV=1	XP_032458005.1	60.339	71.53	169	Nasonia vitripennis
Ppup055240.1	5	RNA	Putative uncharacterized protein	not hit	not hit	not hit	not hit	not hit
Ppup055250.1	4	denovo	Putative uncharacterized protein	not hit	not hit	not hit	not hit	not hit
Ppup055270.1	4	DNA	Putative uncharacterized protein	not hit	not hit	not hit	not hit	not hit
Ppup055280.1	4	DNA	Putative uncharacterized protein	not hit	not hit	not hit	not hit	not hit
Ppup055630.1	4	DNA	Putative uncharacterized protein	not hit	not hit	not hit	not hit	not hit
Ppup055650.1	6	RNA	Retrovirus-related Pol polyprotein from transposon opus OS=Drosophila melanogaster GN=pol PE=3 SV=1	XP_043257981.1	58.824	73.11	419	Colletes gigas
Ppup055690.1	4	DNA	Putative uncharacterized protein	not hit	not hit	not hit	not hit	not hit
Ppup056010.1	4	DNA	Putative uncharacterized protein	not hit	not hit	not hit	not hit	not hit
Ppup056080.1	5	denovo	Putative uncharacterized protein	not hit	not hit	not hit	not hit	not hit
Ppup056330.1	4	DNA	Putative uncharacterized protein	not hit	not hit	not hit	not hit	not hit
Ppup057000.1	4	DNA	Putative uncharacterized protein	not hit	not hit	not hit	not hit	not hit
Ppup057120.1	4	DNA	Putative uncharacterized protein	not hit	not hit	not hit	not hit	not hit
Ppup057200.1	6	denovo	Putative uncharacterized protein	XP_032457504.1	70.588	76.47	50.8	Nasonia vitripennis
Ppup058890.1	4	DNA	Putative uncharacterized protein	XP_066583711.1	39.394	56.82	98.2	Prorops nasuta
Ppup059480.1	4	denovo	Putative uncharacterized protein	not hit	not hit	not hit	not hit	not hit
Ppup059680.1	4	DNA	Putative uncharacterized protein	not hit	not hit	not hit	not hit	not hit
Ppup059980.1	4	denovo	Putative uncharacterized protein	not hit	not hit	not hit	not hit	not hit
Ppup060550.1	4	DNA	Putative uncharacterized protein	XP_031777491.1	43.333	63.33	67	Nasonia vitripennis
Ppup060970.1	4	RNA	Putative uncharacterized protein	XP_051153496.1	54.688	75	78.2	Leptopilina boulardi
Ppup060980.1	5	RNA	Putative uncharacterized protein	not hit	not hit	not hit	not hit	not hit
Ppup061210.1	6	RNA	Putative uncharacterized protein	XP_011698818.1	41.52	57.31	130	Wasmannia auropunctata
Ppup061500.1	6	DNA	Putative uncharacterized protein	not hit	not hit	not hit	not hit	not hit
Ppup062040.1	4	DNA	Putative uncharacterized protein	XP_029039693.2	37.097	54.84	47.8	Osmia bicornis bicornis
Ppup062140.1	4	DNA	Putative uncharacterized protein	not hit	not hit	not hit	not hit	not hit
Ppup062200.1	5	DNA	Putative uncharacterized protein	XP_016843693.2	35.294	57.65	56.2	Nasonia vitripennis
Ppup064200.1	4	RNA	Putative uncharacterized protein	not hit	not hit	not hit	not hit	not hit
Ppup065020.1	4	DNA	Histone H4 OS=Tigriopus californicus GN=His4 PE=3 SV=2	XP_051165400.1	100	100	204	Leptopilina boulardi
Ppup065480.1	5	DNA	Putative uncharacterized protein	not hit	not hit	not hit	not hit	not hit
Ppup065550.1	5	DNA	Putative uncharacterized protein	not hit	not hit	not hit	not hit	not hit
Ppup066030.1	4	denovo	Putative uncharacterized protein	not hit	not hit	not hit	not hit	not hit
Ppup066120.1	4	denovo	Putative uncharacterized protein	not hit	not hit	not hit	not hit	not hit
Ppup066280.1	4	DNA	Putative uncharacterized protein	XP_008202953.1	35.593	50	69.7	Nasonia vitripennis
Ppup066410.1	6	DNA	Putative uncharacterized protein	XP_028982517.1	50.746	62.69	65.1	Diachasma alloeum
Ppup066490.1	4	denovo	Putative uncharacterized protein	not hit	not hit	not hit	not hit	not hit
Ppup066590.1	4	denovo	Putative uncharacterized protein	not hit	not hit	not hit	not hit	not hit
Ppup066940.1	5	DNA	Putative uncharacterized protein	not hit	not hit	not hit	not hit	not hit
Ppup067200.1	6	DNA	Putative uncharacterized protein	not hit	not hit	not hit	not hit	not hit
Ppup067420.1	6	DNA	Putative uncharacterized protein	XP_058791051.1	41.803	57.38	92	Phymastichus coffea
Ppup067660.1	4	DNA	Putative uncharacterized protein	not hit	not hit	not hit	not hit	not hit
Ppup067760.1	4	denovo	Putative uncharacterized protein	not hit	not hit	not hit	not hit	not hit
Ppup068070.1	4	RNA	Putative uncharacterized protein	XP_031781022.1	84.906	94.34	142	Nasonia vitripennis
Ppup068110.1	5	denovo	Putative uncharacterized protein	not hit	not hit	not hit	not hit	not hit
Ppup068190.1	4	DNA	Putative uncharacterized protein	not hit	not hit	not hit	not hit	not hit
Ppup068340.1	4	denovo	Putative uncharacterized protein	XP_031788860.1	32.979	51.06	51.2	Nasonia vitripennis
Ppup068410.1	6	DNA	Putative uncharacterized protein	XP_016838866.1	40.113	54.8	131	Nasonia vitripennis
Ppup068480.1	5	denovo	Putative uncharacterized protein	not hit	not hit	not hit	not hit	not hit
Ppup068490.1	6	RNA	Putative uncharacterized protein	XP_031789088.1	65.591	84.95	119	Nasonia vitripennis
Ppup068610.1	4	RNA	Putative uncharacterized protein	XP_031788975.1	36.364	54.55	114	Nasonia vitripennis
Ppup068620.1	4	denovo	Putative uncharacterized protein	XP_050454126.1	41.333	60	52.8	Cataglyphis hispanica
Ppup068680.1	5	DNA	Putative uncharacterized protein	not hit	not hit	not hit	not hit	not hit
Ppup068750.1	5	denovo	Putative uncharacterized protein	XP_031789239.1	81.731	88.46	162	Nasonia vitripennis
Ppup068780.1	5	DNA	Putative uncharacterized protein	not hit	not hit	not hit	not hit	not hit
Ppup068800.1	4	DNA	Putative uncharacterized protein	XP_032457259.1	44.643	57.14	99.4	Nasonia vitripennis
Ppup069190.1	5	RNA	85/88 kDa calcium-independent phospholipase A2 OS=Homo sapiens GN=PLA2G6 PE=1 SV=2	XP_008207686.1	51.667	66.67	68.6	Nasonia vitripennis
Ppup069290.1	4	DNA	Putative uncharacterized protein	not hit	not hit	not hit	not hit	not hit
Ppup070150.1	4	denovo	Putative uncharacterized protein	not hit	not hit	not hit	not hit	not hit
Ppup070250.1	6	RNA	Retrovirus-related Pol polyprotein from transposon TNT 1-94 OS=Nicotiana tabacum PE=2 SV=1	XP_071648490.1	53.211	70.18	233	Temnothorax longispinosus
Ppup070260.1	6	DNA	Retrovirus-related Pol polyprotein from transposon TNT 1-94 OS=Nicotiana tabacum PE=2 SV=1	XP_071575148.1	55	77.14	176	Temnothorax nylanderi
Ppup070280.1	4	DNA	Putative uncharacterized protein	XP_058810340.1	78.723	95.74	89.4	Phymastichus coffea
Ppup070650.1	5	RNA	Putative uncharacterized protein	XP_058805912.1	33.333	46.85	50.8	Phymastichus coffea
Ppup070860.1	4	DNA	Putative uncharacterized protein	not hit	not hit	not hit	not hit	not hit
Ppup071090.1	6	RNA	Putative uncharacterized protein	XP_015125966.1	44.253	58.62	125	Diachasma alloeum
Ppup071590.1	5	DNA	Putative uncharacterized protein	not hit	not hit	not hit	not hit	not hit
Ppup071690.1	5	DNA	Putative uncharacterized protein	not hit	not hit	not hit	not hit	not hit
Ppup071870.1	6	DNA	Putative uncharacterized protein	not hit	not hit	not hit	not hit	not hit
Ppup072160.1	4	DNA	Putative uncharacterized protein	not hit	not hit	not hit	not hit	not hit
Ppup072400.1	4	RNA	Putative uncharacterized protein	XP_031789237.1	38	58.67	73.2	Nasonia vitripennis
Ppup072410.1	4	RNA	Putative uncharacterized protein	not hit	not hit	not hit	not hit	not hit
Ppup072430.1	4	DNA	Putative uncharacterized protein	not hit	not hit	not hit	not hit	not hit
Ppup072440.1	4	DNA	Putative uncharacterized protein	not hit	not hit	not hit	not hit	not hit
Ppup072840.1	6	denovo	Putative uncharacterized protein	not hit	not hit	not hit	not hit	not hit
Ppup072900.1	5	RNA	Putative uncharacterized protein	not hit	not hit	not hit	not hit	not hit
Ppup073030.1	4	RNA	Putative uncharacterized protein	XP_029677735.1	52.308	70.77	73.6	Formica exsecta
Ppup073090.1	4	DNA	Histone H4 OS=Tigriopus californicus GN=His4 PE=3 SV=2	XP_051165400.1	100	100	204	Leptopilina boulardi
Ppup073140.1	4	DNA	Histone H4 OS=Tigriopus californicus GN=His4 PE=3 SV=2	XP_051165400.1	100	100	204	Leptopilina boulardi
Ppup073650.1	6	denovo	Putative uncharacterized protein	not hit	not hit	not hit	not hit	not hit
Ppup073680.1	4	denovo	Putative uncharacterized protein	not hit	not hit	not hit	not hit	not hit
Ppup073750.1	4	DNA	Putative uncharacterized protein	not hit	not hit	not hit	not hit	not hit
Ppup073780.1	6	DNA	Copia protein OS=Drosophila melanogaster GN=GIP PE=1 SV=3	XP_071637504.1	54.237	62.71	69.3	Temnothorax longispinosus
Ppup074070.1	4	denovo	Putative uncharacterized protein	not hit	not hit	not hit	not hit	not hit
Ppup074410.1	4	DNA	Putative uncharacterized protein	not hit	not hit	not hit	not hit	not hit
Ppup076020.1	4	denovo	Putative uncharacterized protein	not hit	not hit	not hit	not hit	not hit
Ppup076470.1	5	denovo	Putative uncharacterized protein	XP_016837405.1	47.273	58.18	45.1	Nasonia vitripennis
Ppup076500.1	4	denovo	Putative uncharacterized protein	not hit	not hit	not hit	not hit	not hit
Ppup076620.1	4	denovo	Putative uncharacterized protein	not hit	not hit	not hit	not hit	not hit
Ppup076790.1	5	RNA	Putative uncharacterized protein	not hit	not hit	not hit	not hit	not hit
Ppup077720.1	5	DNA	Putative uncharacterized protein	not hit	not hit	not hit	not hit	not hit
Ppup077830.1	4	denovo	Putative uncharacterized protein	XP_018343845.1	45.455	67.27	55.8	Trachymyrmex septentrionalis
Ppup078180.1	4	denovo	Putative uncharacterized protein	not hit	not hit	not hit	not hit	not hit
Ppup078250.1	5	RNA	Putative uncharacterized protein	XP_031789146.1	74.667	89.33	127	Nasonia vitripennis
Ppup078300.1	6	DNA	Putative uncharacterized protein	XP_032457802.1	95.161	98.39	126	Nasonia vitripennis
Ppup078330.1	4	denovo	Putative uncharacterized protein	not hit	not hit	not hit	not hit	not hit
Ppup078440.1	6	DNA	Transposon TX1 uncharacterized 82 kDa protein OS=Xenopus laevis PE=4 SV=1	XP_054006593.1	43.781	69.15	196	Hylaeus anthracinus
Ppup078800.1	4	DNA	Putative uncharacterized protein	XP_031779780.1	27.928	45.05	77.4	Nasonia vitripennis
Ppup078920.1	4	DNA	Putative uncharacterized protein	not hit	not hit	not hit	not hit	not hit
Ppup078930.1	4	DNA	Putative uncharacterized protein	not hit	not hit	not hit	not hit	not hit
Ppup079320.1	6	denovo	Putative uncharacterized protein	not hit	not hit	not hit	not hit	not hit
Ppup079370.1	5	DNA	Putative uncharacterized protein	not hit	not hit	not hit	not hit	not hit
Ppup079600.1	4	DNA	Putative uncharacterized protein	not hit	not hit	not hit	not hit	not hit
Ppup079610.1	4	DNA	Putative uncharacterized protein	not hit	not hit	not hit	not hit	not hit
Ppup079660.1	4	denovo	Putative uncharacterized protein	not hit	not hit	not hit	not hit	not hit
Ppup080110.1	6	RNA	Putative uncharacterized protein	XP_014229090.1	42.995	60.39	177	Trichogramma pretiosum
Ppup080400.1	5	DNA	Putative uncharacterized protein	not hit	not hit	not hit	not hit	not hit
Ppup080470.1	4	DNA	Putative uncharacterized protein	not hit	not hit	not hit	not hit	not hit
Ppup080550.1	6	denovo	Putative uncharacterized protein	not hit	not hit	not hit	not hit	not hit
Ppup080650.1	6	DNA	Copia protein OS=Drosophila melanogaster GN=GIP PE=1 SV=3	XP_033225974.1	65.789	78.95	51.6	Belonocnema kinseyi
Ppup080690.1	4	RNA	Putative uncharacterized protein	not hit	not hit	not hit	not hit	not hit
Ppup080720.1	6	DNA	Putative uncharacterized protein	not hit	not hit	not hit	not hit	not hit
Ppup080900.1	4	DNA	Putative uncharacterized protein	not hit	not hit	not hit	not hit	not hit
Ppup080910.1	4	DNA	Putative uncharacterized protein	XP_032457259.1	48.889	73.33	50.8	Nasonia vitripennis
Ppup080950.1	6	RNA	Putative uncharacterized protein	XP_043479918.1	41.333	53.33	51.6	Leptopilina heterotoma
Ppup080990.1	6	DNA	Putative uncharacterized protein	not hit	not hit	not hit	not hit	not hit
Ppup081360.1	6	RNA	Retrovirus-related Pol polyprotein from transposon TNT 1-94 OS=Nicotiana tabacum PE=2 SV=1	XP_018374452.1	41.343	60.78	218	Trachymyrmex cornetzi
Ppup082020.1	4	DNA	Putative uncharacterized protein	XP_003427258.1	39.2	56.8	70.1	Nasonia vitripennis
Ppup083270.1	4	DNA	Histone H4 OS=Tigriopus californicus GN=His4 PE=3 SV=2	XP_051165400.1	100	100	204	Leptopilina boulardi
Ppup083510.1	4	denovo	Putative uncharacterized protein	not hit	not hit	not hit	not hit	not hit
Ppup087590.1	6	denovo	Putative uncharacterized protein	not hit	not hit	not hit	not hit	not hit
Ppup087600.1	4	RNA	Putative uncharacterized protein	XP_046141252.1	57.576	68.18	156	Osmia bicornis bicornis
Ppup087610.1	4	DNA	Putative uncharacterized protein	XP_024945213.1	100	100	90.5	Cephus cinctus
Ppup087710.1	5	DNA	Putative uncharacterized protein	not hit	not hit	not hit	not hit	not hit
Ppup088070.1	4	DNA	Putative uncharacterized protein	XP_031788918.1	66.019	74.76	121	Nasonia vitripennis
Ppup088260.1	5	denovo	Putative uncharacterized protein	not hit	not hit	not hit	not hit	not hit
Ppup088270.1	4	DNA	Putative uncharacterized protein	XP_039306748.1	40.741	62.96	145	Solenopsis invicta
Ppup088290.1	4	denovo	Putative uncharacterized protein	not hit	not hit	not hit	not hit	not hit
Ppup088300.1	4	RNA	Putative uncharacterized protein	XP_051155402.1	36.923	55.38	45.4	Leptopilina boulardi
Ppup088340.1	6	DNA	Putative uncharacterized protein	not hit	not hit	not hit	not hit	not hit
Ppup088390.1	4	DNA	Putative uncharacterized protein	not hit	not hit	not hit	not hit	not hit
Ppup088550.1	6	denovo	Putative uncharacterized protein	not hit	not hit	not hit	not hit	not hit
Ppup088610.1	6	denovo	Putative uncharacterized protein	XP_031785981.1	59.091	72.73	61.6	Nasonia vitripennis
Ppup088930.1	4	denovo	Putative uncharacterized protein	not hit	not hit	not hit	not hit	not hit
Ppup089020.1	5	DNA	Putative uncharacterized protein	XP_015586021.1	80	85.45	191	Cephus cinctus
Ppup089090.1	5	DNA	Putative uncharacterized protein	XP_031783173.1	72.959	85.2	306	Nasonia vitripennis
Ppup089210.1	6	DNA	Retrovirus-related Pol polyprotein from transposon TNT 1-94 OS=Nicotiana tabacum PE=2 SV=1	XP_039315491.1	54.286	74.29	76.3	Solenopsis invicta
Ppup089250.1	4	DNA	Putative uncharacterized protein	XP_036147527.1	40.367	65.14	85.5	Monomorium pharaonis
Ppup089320.1	5	DNA	Putative uncharacterized protein	XP_034948278.1	40	65.16	125	Chelonus insularis
Ppup089480.1	4	RNA	Putative uncharacterized protein	XP_031781100.1	74.528	83.02	163	Nasonia vitripennis
Ppup089510.1	4	DNA	Putative uncharacterized protein	XP_044582995.1	35.802	55.56	57.8	Cotesia glomerata
Ppup089610.1	4	DNA	Putative uncharacterized protein	not hit	not hit	not hit	not hit	not hit
Ppup089650.1	4	denovo	Putative uncharacterized protein	not hit	not hit	not hit	not hit	not hit
Ppup089840.1	4	DNA	Putative uncharacterized protein	not hit	not hit	not hit	not hit	not hit
Ppup090030.1	4	DNA	Putative uncharacterized protein	not hit	not hit	not hit	not hit	not hit
Ppup090050.1	4	DNA	Putative uncharacterized protein	not hit	not hit	not hit	not hit	not hit
Ppup090140.1	5	DNA	Putative uncharacterized protein	XP_031779780.1	25.728	45.63	58.5	Nasonia vitripennis
Ppup090150.1	5	DNA	Putative uncharacterized protein	not hit	not hit	not hit	not hit	not hit
Ppup090160.1	4	DNA	Putative uncharacterized protein	not hit	not hit	not hit	not hit	not hit
Ppup090220.1	5	DNA	Putative uncharacterized protein	not hit	not hit	not hit	not hit	not hit
Ppup092070.1	4	DNA	Histone H4 OS=Tigriopus californicus GN=His4 PE=3 SV=2	XP_051165400.1	100	100	204	Leptopilina boulardi
Ppup092220.1	4	denovo	Putative uncharacterized protein	not hit	not hit	not hit	not hit	not hit
Ppup093740.1	4	DNA	Histone H4 OS=Tigriopus californicus GN=His4 PE=3 SV=2	XP_051165400.1	100	100	204	Leptopilina boulardi
Ppup093800.1	4	DNA	Histone H4 OS=Tigriopus californicus GN=His4 PE=3 SV=2	XP_051165400.1	100	100	204	Leptopilina boulardi
Ppup095090.1	4	denovo	Putative uncharacterized protein	not hit	not hit	not hit	not hit	not hit
Ppup096100.1	4	DNA	Putative uncharacterized protein	XP_058803495.1	30.612	47.62	73.9	Phymastichus coffea
Ppup096340.1	6	denovo	Putative uncharacterized protein	not hit	not hit	not hit	not hit	not hit
Ppup096500.1	6	RNA	Putative uncharacterized protein	XP_003425650.1	56.349	72.22	138	Nasonia vitripennis
Ppup097240.1	4	denovo	Putative uncharacterized protein	not hit	not hit	not hit	not hit	not hit
Ppup097290.1	6	DNA	Putative uncharacterized protein	not hit	not hit	not hit	not hit	not hit
Ppup097300.1	5	DNA	Putative uncharacterized protein	not hit	not hit	not hit	not hit	not hit
Ppup097310.1	4	DNA	Putative uncharacterized protein	not hit	not hit	not hit	not hit	not hit
Ppup097810.1	4	denovo	Putative uncharacterized protein	not hit	not hit	not hit	not hit	not hit
Ppup098600.1	4	DNA	Putative uncharacterized protein	not hit	not hit	not hit	not hit	not hit
Ppup098610.1	5	denovo	Putative uncharacterized protein	not hit	not hit	not hit	not hit	not hit
Ppup099920.1	5	DNA	Transposon Tf2-9 polyprotein OS=Schizosaccharomyces pombe (strain 972 / ATCC 24843) GN=Tf2-9 PE=3 SV=1	XP_058801440.1	53.913	64.78	252	Phymastichus coffea
Ppup099930.1	6	DNA	Retrovirus-related Pol polyprotein from transposon 412 OS=Drosophila melanogaster GN=POL PE=3 SV=1	XP_011686344.1	45.695	60.6	289	Wasmannia auropunctata
Ppup100050.1	4	RNA	Putative uncharacterized protein	XP_058810074.1	43.548	64.52	54.3	Phymastichus coffea
Ppup100080.1	4	DNA	Putative uncharacterized protein	XP_044582995.1	48.571	71.43	52	Cotesia glomerata
Ppup100210.1	4	DNA	Retrovirus-related Pol polyprotein from transposon opus OS=Drosophila melanogaster GN=pol PE=3 SV=1	XP_043257981.1	55.273	71.27	297	Colletes gigas
Ppup100390.1	4	denovo	Putative uncharacterized protein	not hit	not hit	not hit	not hit	not hit
Ppup100550.1	4	DNA	Retrovirus-related Pol polyprotein from transposon 297 OS=Drosophila melanogaster GN=pol PE=3 SV=1	XP_031783110.1	88.693	94.7	498	Nasonia vitripennis
Ppup101490.1	5	denovo	Putative uncharacterized protein	not hit	not hit	not hit	not hit	not hit
Ppup101690.1	5	DNA	Ubiquitin carboxyl-terminal hydrolase 48 OS=Mus musculus GN=Usp48 PE=1 SV=2	XP_043667992.1	32.85	47.83	92	Vespula pensylvanica
Ppup101830.1	4	RNA	Putative uncharacterized protein	XP_058801524.1	37.959	54.29	163	Phymastichus coffea
Ppup102020.1	4	DNA	Putative uncharacterized protein	not hit	not hit	not hit	not hit	not hit
Ppup102160.1	4	RNA	Putative uncharacterized protein	not hit	not hit	not hit	not hit	not hit
Ppup102230.1	5	RNA	Putative uncharacterized protein	not hit	not hit	not hit	not hit	not hit
Ppup102330.1	4	DNA	Putative uncharacterized protein	not hit	not hit	not hit	not hit	not hit
Ppup102430.1	4	DNA	Putative uncharacterized protein	NP_001164407.1	47.273	60.91	86.7	Nasonia vitripennis
Ppup102720.1	4	denovo	Putative uncharacterized protein	not hit	not hit	not hit	not hit	not hit
Ppup102860.1	4	DNA	Putative uncharacterized protein	not hit	not hit	not hit	not hit	not hit
Ppup103320.1	6	DNA	Putative uncharacterized protein	not hit	not hit	not hit	not hit	not hit
Ppup105480.1	4	denovo	Putative uncharacterized protein	not hit	not hit	not hit	not hit	not hit
Ppup105500.1	4	denovo	Putative uncharacterized protein	not hit	not hit	not hit	not hit	not hit
Ppup106980.1	4	RNA	Putative uncharacterized protein	not hit	not hit	not hit	not hit	not hit
Ppup107000.1	4	DNA	Putative uncharacterized protein	not hit	not hit	not hit	not hit	not hit
Ppup107040.1	4	DNA	Putative uncharacterized protein	XP_036150972.1	40.23	55.17	61.2	Monomorium pharaonis
Ppup107080.1	5	DNA	Putative uncharacterized protein	XP_024886096.1	46.341	63.41	48.9	Temnothorax curvispinosus
Ppup107450.1	6	DNA	Putative uncharacterized protein	XP_011698129.1	34.259	55.56	57.4	Wasmannia auropunctata
Ppup108080.1	4	DNA	Putative uncharacterized protein	not hit	not hit	not hit	not hit	not hit
Ppup108270.1	4	DNA	Putative uncharacterized protein	not hit	not hit	not hit	not hit	not hit
Ppup109410.1	4	DNA	Putative uncharacterized protein	XP_032451639.1	66.667	79.71	98.2	Nasonia vitripennis
Ppup109550.1	6	DNA	Putative uncharacterized protein	XP_033229579.1	36.774	55.48	99.8	Belonocnema kinseyi
Ppup109580.1	6	DNA	Putative uncharacterized protein	not hit	not hit	not hit	not hit	not hit
Ppup113650.1	4	denovo	Putative uncharacterized protein	not hit	not hit	not hit	not hit	not hit
Ppup114900.1	4	DNA	Putative ankyrin repeat protein FPV162 OS=Fowlpox virus (strain NVSL) GN=FPV162 PE=4 SV=1	XP_016841069.1	36.678	54.67	155	Nasonia vitripennis
Ppup115720.1	4	DNA	Putative uncharacterized protein	not hit	not hit	not hit	not hit	not hit
Ppup115730.1	5	denovo	Putative uncharacterized protein	not hit	not hit	not hit	not hit	not hit
Ppup115760.1	6	DNA	Putative uncharacterized protein	not hit	not hit	not hit	not hit	not hit
Ppup115940.1	4	denovo	Putative uncharacterized protein	not hit	not hit	not hit	not hit	not hit
Ppup115950.1	4	denovo	Putative uncharacterized protein	not hit	not hit	not hit	not hit	not hit
Ppup116130.1	4	denovo	Putative uncharacterized protein	not hit	not hit	not hit	not hit	not hit
Ppup116260.1	4	DNA	Putative uncharacterized protein	not hit	not hit	not hit	not hit	not hit
Ppup116380.1	4	DNA	Putative uncharacterized protein	XP_067208784.1	39.535	61.24	94.4	Linepithema humile
Ppup116720.1	4	DNA	Putative uncharacterized protein	not hit	not hit	not hit	not hit	not hit
Ppup117900.1	5	DNA	Putative uncharacterized protein	not hit	not hit	not hit	not hit	not hit
Ppup117970.1	4	DNA	Putative uncharacterized protein	XP_031781852.1	82.143	92.86	150	Nasonia vitripennis
Ppup118120.1	4	denovo	Putative uncharacterized protein	not hit	not hit	not hit	not hit	not hit
Ppup118720.1	4	DNA	Putative uncharacterized protein	not hit	not hit	not hit	not hit	not hit
Ppup119170.1	6	RNA	Transposon Ty3-G Gag-Pol polyprotein OS=Saccharomyces cerevisiae (strain ATCC 204508 / S288c) GN=TY3B-G PE=1 SV=3	XP_033226035.1	47.964	58.37	193	Belonocnema kinseyi
Ppup120680.1	6	denovo	Putative uncharacterized protein	not hit	not hit	not hit	not hit	not hit
Ppup120700.1	6	DNA	Putative uncharacterized protein	XP_031779873.1	79.688	89.06	113	Nasonia vitripennis
Ppup120760.1	6	DNA	Jerky protein homolog-like OS=Homo sapiens GN=JRKL PE=2 SV=2	XP_033225749.1	38.516	55.12	194	Belonocnema kinseyi
Ppup120810.1	4	DNA	Putative uncharacterized protein	not hit	not hit	not hit	not hit	not hit
Ppup120870.1	4	DNA	Putative uncharacterized protein	not hit	not hit	not hit	not hit	not hit
Ppup120910.1	5	DNA	Retrovirus-related Pol polyprotein from transposon TNT 1-94 OS=Nicotiana tabacum PE=2 SV=1	XP_039313973.1	39.615	58.85	178	Solenopsis invicta
Ppup121100.1	4	DNA	Putative uncharacterized protein	XP_066593194.1	37.607	50.43	73.6	Prorops nasuta
Ppup121180.1	6	RNA	Putative uncharacterized protein	not hit	not hit	not hit	not hit	not hit
Ppup121820.1	4	denovo	Putative uncharacterized protein	not hit	not hit	not hit	not hit	not hit
Ppup127080.1	4	denovo	Putative uncharacterized protein	not hit	not hit	not hit	not hit	not hit
Ppup127090.1	5	DNA	Putative uncharacterized protein	not hit	not hit	not hit	not hit	not hit
Ppup127100.1	6	DNA	Putative uncharacterized protein	not hit	not hit	not hit	not hit	not hit
Ppup127760.1	4	DNA	Putative uncharacterized protein	not hit	not hit	not hit	not hit	not hit
Ppup127770.1	4	DNA	Putative uncharacterized protein	not hit	not hit	not hit	not hit	not hit
Ppup127790.1	5	denovo	Putative uncharacterized protein	not hit	not hit	not hit	not hit	not hit
Ppup128110.1	6	DNA	Putative uncharacterized protein	XP_031788106.1	43.182	59.09	81.3	Nasonia vitripennis
Ppup128280.1	6	RNA	Putative uncharacterized protein	not hit	not hit	not hit	not hit	not hit
Ppup128450.1	5	denovo	Putative uncharacterized protein	not hit	not hit	not hit	not hit	not hit
Ppup128550.1	5	denovo	Putative uncharacterized protein	not hit	not hit	not hit	not hit	not hit
Ppup128940.1	5	DNA	Caskin-1 OS=Rattus norvegicus GN=Caskin1 PE=1 SV=1	XP_008216707.2	66.667	84.62	111	Nasonia vitripennis
Ppup129050.1	6	denovo	Putative uncharacterized protein	not hit	not hit	not hit	not hit	not hit
Ppup129470.1	6	RNA	Putative uncharacterized protein	XP_058810074.1	43.284	57.21	148	Phymastichus coffea
Ppup129630.1	5	DNA	Putative uncharacterized protein	not hit	not hit	not hit	not hit	not hit
Ppup129680.1	6	denovo	Putative uncharacterized protein	not hit	not hit	not hit	not hit	not hit
Ppup129700.1	4	DNA	Putative uncharacterized protein	not hit	not hit	not hit	not hit	not hit
Ppup132300.1	4	denovo	Putative uncharacterized protein	not hit	not hit	not hit	not hit	not hit
Ppup133320.1	4	RNA	Putative uncharacterized protein	XP_031783479.1	41.791	59.7	47	Nasonia vitripennis
Ppup135010.1	4	denovo	Putative uncharacterized protein	not hit	not hit	not hit	not hit	not hit
Ppup135420.1	4	denovo	Putative uncharacterized protein	not hit	not hit	not hit	not hit	not hit
Ppup135450.1	5	DNA	Putative uncharacterized protein	not hit	not hit	not hit	not hit	not hit
Ppup135460.1	5	DNA	Putative uncharacterized protein	not hit	not hit	not hit	not hit	not hit
Ppup135510.1	4	DNA	Putative uncharacterized protein	not hit	not hit	not hit	not hit	not hit
Ppup135780.1	6	DNA	Putative uncharacterized protein	not hit	not hit	not hit	not hit	not hit
Ppup136210.1	6	DNA	Putative uncharacterized protein	not hit	not hit	not hit	not hit	not hit
Ppup136240.1	6	denovo	Putative uncharacterized protein	not hit	not hit	not hit	not hit	not hit
Ppup136270.1	4	RNA	Putative uncharacterized protein	not hit	not hit	not hit	not hit	not hit
Ppup136370.1	6	RNA	Putative uncharacterized protein	XP_029674539.1	46.207	65.75	395	Formica exsecta
Ppup136400.1	5	denovo	Putative uncharacterized protein	not hit	not hit	not hit	not hit	not hit
Ppup136480.1	6	DNA	Putative uncharacterized protein	XP_023316035.1	46.154	63.12	459	Trichogramma pretiosum
Ppup138330.1	6	RNA	Retrovirus-related Pol polyprotein from transposon 412 OS=Drosophila melanogaster GN=POL PE=3 SV=1	XP_046629524.1	45.144	62.99	356	Neodiprion virginianus
Ppup138430.1	4	denovo	Putative uncharacterized protein	not hit	not hit	not hit	not hit	not hit
Ppup141760.1	4	denovo	Putative uncharacterized protein	not hit	not hit	not hit	not hit	not hit
Ppup146950.1	4	DNA	Putative uncharacterized protein	not hit	not hit	not hit	not hit	not hit
Ppup147200.1	4	DNA	Putative uncharacterized protein	not hit	not hit	not hit	not hit	not hit
Ppup147270.1	6	DNA	Copia protein OS=Drosophila melanogaster GN=GIP PE=1 SV=3	XP_026667522.1	44.34	64.15	90.9	Ceratina calcarata
Ppup147480.1	4	denovo	Putative uncharacterized protein	not hit	not hit	not hit	not hit	not hit
Ppup147550.1	4	DNA	Putative uncharacterized protein	not hit	not hit	not hit	not hit	not hit
Ppup147580.1	4	denovo	Putative uncharacterized protein	not hit	not hit	not hit	not hit	not hit
Ppup147630.1	4	DNA	Putative uncharacterized protein	not hit	not hit	not hit	not hit	not hit
Ppup147730.1	5	DNA	Retrovirus-related Pol polyprotein from transposon TNT 1-94 OS=Nicotiana tabacum PE=2 SV=1	XP_033230350.1	60	75.62	213	Belonocnema kinseyi
Ppup147860.1	4	RNA	Putative uncharacterized protein	not hit	not hit	not hit	not hit	not hit
Ppup147980.1	5	DNA	Putative uncharacterized protein	not hit	not hit	not hit	not hit	not hit
Ppup148170.1	4	DNA	Putative uncharacterized protein	not hit	not hit	not hit	not hit	not hit
Ppup148380.1	4	DNA	Putative uncharacterized protein	not hit	not hit	not hit	not hit	not hit
Ppup148450.1	6	DNA	Putative uncharacterized protein	XP_023314116.1	38.971	54.41	92.4	Trichogramma pretiosum
Ppup148480.1	6	RNA	Gag-Pol polyprotein OS=Walleye dermal sarcoma virus GN=gag-pol PE=1 SV=2	XP_014214889.1	68.681	82.42	281	Copidosoma floridanum
Ppup148650.1	6	denovo	Putative uncharacterized protein	not hit	not hit	not hit	not hit	not hit
Ppup149190.1	4	DNA	Probable RNA-directed DNA polymerase from transposon BS OS=Drosophila melanogaster GN=RTase PE=2 SV=1	XP_036148374.1	50.579	64.48	247	Monomorium pharaonis
Ppup149350.1	6	DNA	Putative uncharacterized protein	XP_034184632.1	67.5	76.25	111	Osmia lignaria
Ppup149710.1	4	denovo	Putative uncharacterized protein	not hit	not hit	not hit	not hit	not hit
Ppup149830.1	5	DNA	Putative uncharacterized protein	not hit	not hit	not hit	not hit	not hit
Ppup149860.1	5	DNA	Putative uncharacterized protein	not hit	not hit	not hit	not hit	not hit
Ppup149870.1	5	DNA	Putative uncharacterized protein	not hit	not hit	not hit	not hit	not hit
Ppup150020.1	6	RNA	Putative uncharacterized protein	XP_011698818.1	41.935	66.67	73.9	Wasmannia auropunctata
Ppup150040.1	6	DNA	Retrovirus-related Pol polyprotein from transposon 412 OS=Drosophila melanogaster GN=POL PE=3 SV=1	XP_012151327.1	64.583	79.17	135	Megachile rotundata
Ppup150110.1	4	RNA	Putative uncharacterized protein	XP_031781100.1	83.333	89.22	181	Nasonia vitripennis
Ppup150150.1	5	DNA	Putative uncharacterized protein	not hit	not hit	not hit	not hit	not hit
Ppup151630.1	6	denovo	Putative uncharacterized protein	not hit	not hit	not hit	not hit	not hit
Ppup151730.1	5	DNA	Putative uncharacterized protein	XP_071577036.1	41.333	60	54.7	Temnothorax nylanderi
Ppup152320.1	4	DNA	Putative uncharacterized protein	not hit	not hit	not hit	not hit	not hit
Ppup152430.1	4	RNA	Putative uncharacterized protein	not hit	not hit	not hit	not hit	not hit
Ppup153530.1	4	denovo	Putative uncharacterized protein	not hit	not hit	not hit	not hit	not hit
Ppup153580.1	4	DNA	Putative uncharacterized protein	XP_058797548.1	32.456	45.61	49.3	Phymastichus coffea
Ppup153940.1	4	DNA	Putative uncharacterized protein	not hit	not hit	not hit	not hit	not hit
Ppup153970.1	5	denovo	Putative uncharacterized protein	not hit	not hit	not hit	not hit	not hit
Ppup153990.1	5	DNA	Putative uncharacterized protein	XP_046603211.1	57.534	71.23	175	Neodiprion virginianus
Ppup154090.1	4	DNA	Retrovirus-related Pol polyprotein from transposon TNT 1-94 OS=Nicotiana tabacum PE=2 SV=1	XP_071652413.1	71.429	82.31	219	Temnothorax longispinosus
Ppup154250.1	4	denovo	Putative uncharacterized protein	not hit	not hit	not hit	not hit	not hit
Ppup154390.1	6	DNA	Putative uncharacterized protein	XP_031781374.1	66.99	76.7	145	Nasonia vitripennis
Ppup154940.1	6	DNA	Tigger transposable element-derived protein 2 OS=Homo sapiens GN=TIGD2 PE=3 SV=1	XP_058809852.1	37.131	54.01	159	Phymastichus coffea
Ppup154970.1	4	denovo	Putative uncharacterized protein	not hit	not hit	not hit	not hit	not hit
Ppup155010.1	5	RNA	Putative uncharacterized protein	not hit	not hit	not hit	not hit	not hit
Ppup155190.1	4	DNA	Putative uncharacterized protein	XP_051153684.1	43.75	61.98	142	Leptopilina boulardi
Ppup155660.1	5	DNA	Putative uncharacterized protein	not hit	not hit	not hit	not hit	not hit
Ppup155730.1	6	RNA	Putative uncharacterized protein	XP_024890188.1	38.75	60	63.5	Temnothorax curvispinosus
Ppup155930.1	4	RNA	Putative uncharacterized protein	not hit	not hit	not hit	not hit	not hit
Ppup156350.1	4	RNA	Putative uncharacterized protein	not hit	not hit	not hit	not hit	not hit
Ppup156560.1	4	RNA	Putative uncharacterized protein	not hit	not hit	not hit	not hit	not hit
Ppup156640.1	4	DNA	Putative uncharacterized protein	XP_058803495.1	30.464	47.68	74.7	Phymastichus coffea
Ppup157210.1	4	RNA	Putative uncharacterized protein	not hit	not hit	not hit	not hit	not hit
Ppup158460.1	4	DNA	Putative uncharacterized protein	XP_018301939.1	51.923	61.54	53.9	Trachymyrmex zeteki
Ppup158540.1	4	DNA	Putative uncharacterized protein	not hit	not hit	not hit	not hit	not hit
Ppup158850.1	6	DNA	Transposon Tf2-6 polyprotein OS=Schizosaccharomyces pombe (strain 972 / ATCC 24843) GN=Tf2-6 PE=3 SV=1	XP_024868818.1	72.449	83.16	303	Temnothorax curvispinosus
Ppup158870.1	5	RNA	Putative uncharacterized protein	not hit	not hit	not hit	not hit	not hit
Ppup158960.1	6	RNA	Putative uncharacterized protein	XP_032457259.1	54.054	67.57	50.4	Nasonia vitripennis
Ppup159460.1	6	DNA	Putative uncharacterized protein	not hit	not hit	not hit	not hit	not hit
Ppup160040.1	5	RNA	Putative uncharacterized protein	not hit	not hit	not hit	not hit	not hit
Ppup160520.1	4	DNA	Putative uncharacterized protein	not hit	not hit	not hit	not hit	not hit
Ppup162030.1	4	DNA	Putative ankyrin repeat protein MM_0045 OS=Methanosarcina mazei (strain ATCC BAA-159 / DSM 3647 / Goe1 / Go1 / JCM 11833 / OCM 88) GN=MM_0045 PE=4 SV=1	XP_008213965.1	41.216	60.14	95.5	Nasonia vitripennis
Ppup162040.1	4	DNA	Putative uncharacterized protein	XP_032453911.1	42.143	57.86	97.8	Nasonia vitripennis
Ppup162280.1	4	DNA	Speckle-type POZ protein-like OS=Homo sapiens GN=SPOPL PE=1 SV=1	XP_043287596.1	38.889	61.11	91.7	Venturia canescens
Ppup162470.1	5	DNA	Putative uncharacterized protein	not hit	not hit	not hit	not hit	not hit
Ppup162480.1	5	DNA	Putative uncharacterized protein	not hit	not hit	not hit	not hit	not hit
Ppup162890.1	4	DNA	Putative uncharacterized protein	not hit	not hit	not hit	not hit	not hit
Ppup162990.1	6	RNA	Retrovirus-related Pol polyprotein from type-1 retrotransposable element R2 (Fragment) OS=Popillia japonica PE=3 SV=1	XP_031782201.1	78.641	84.47	167	Nasonia vitripennis
Ppup163000.1	6	denovo	Putative uncharacterized protein	XP_018059911.1	34.091	52.27	121	Atta colombica
Ppup163510.1	5	denovo	Putative uncharacterized protein	not hit	not hit	not hit	not hit	not hit
Ppup164640.1	6	RNA	Putative uncharacterized protein	not hit	not hit	not hit	not hit	not hit
Ppup164790.1	6	DNA	Uncharacterized protein K02A2.6 OS=Caenorhabditis elegans GN=K02A2.6 PE=4 SV=1	XP_011883987.1	75.658	84.87	253	Vollenhovia emeryi
Ppup164810.1	6	DNA	Putative uncharacterized protein	not hit	not hit	not hit	not hit	not hit
Ppup164900.1	4	DNA	Putative uncharacterized protein	XP_031781852.1	84.483	93.1	105	Nasonia vitripennis
Ppup166400.1	4	DNA	Putative uncharacterized protein	XP_008214957.2	30.128	53.21	91.3	Nasonia vitripennis
Ppup166420.1	4	denovo	Putative uncharacterized protein	not hit	not hit	not hit	not hit	not hit
Ppup167250.1	4	denovo	Putative uncharacterized protein	not hit	not hit	not hit	not hit	not hit
Ppup167660.1	4	DNA	Putative uncharacterized protein	XP_058810340.1	40.642	56.68	137	Phymastichus coffea
Ppup167720.1	4	RNA	Putative uncharacterized protein	XP_058810340.1	41.579	60.53	143	Phymastichus coffea
Ppup167790.1	4	denovo	Putative uncharacterized protein	not hit	not hit	not hit	not hit	not hit
Ppup168850.1	4	DNA	Elongation factor 1-gamma OS=Artemia salina PE=1 SV=3	not hit	not hit	not hit	not hit	not hit
Ppup168870.1	6	DNA	Putative uncharacterized protein	XP_012284775.1	29.221	47.4	58.2	Orussus abietinus
Ppup169050.1	4	DNA	Putative uncharacterized protein	XP_008217644.1	64.516	79.03	84.7	Nasonia vitripennis
Ppup169870.1	5	DNA	Putative uncharacterized protein	not hit	not hit	not hit	not hit	not hit
Ppup170310.1	5	DNA	Putative uncharacterized protein	XP_016839821.1	51.471	63.24	56.2	Nasonia vitripennis
Ppup170320.1	5	denovo	Putative uncharacterized protein	not hit	not hit	not hit	not hit	not hit
Ppup170360.1	6	DNA	Copia protein OS=Drosophila melanogaster GN=GIP PE=1 SV=3	XP_015437136.1	69.325	85.89	228	Dufourea novaeangliae
Ppup170390.1	4	denovo	Putative uncharacterized protein	not hit	not hit	not hit	not hit	not hit
Ppup170430.1	5	denovo	Putative uncharacterized protein	not hit	not hit	not hit	not hit	not hit
Ppup170440.1	4	DNA	Replication protein A 70 kDa DNA-binding subunit C OS=Oryza sativa subsp. japonica GN=RPA1C PE=1 SV=1	XP_020292799.1	33.69	51.87	99.8	Pseudomyrmex gracilis
Ppup170670.1	5	DNA	Putative uncharacterized protein	not hit	not hit	not hit	not hit	not hit
Ppup170700.1	4	DNA	Putative uncharacterized protein	not hit	not hit	not hit	not hit	not hit
Ppup170920.1	4	DNA	Putative uncharacterized protein	XP_043474045.1	51.807	68.67	89	Leptopilina heterotoma
Ppup170950.1	5	RNA	Putative uncharacterized protein	not hit	not hit	not hit	not hit	not hit
Ppup171480.1	4	DNA	Putative uncharacterized protein	XP_043267642.1	42.396	57.14	154	Venturia canescens
Ppup171820.1	5	denovo	Putative uncharacterized protein	not hit	not hit	not hit	not hit	not hit
Ppup171830.1	6	RNA	Putative uncharacterized protein	not hit	not hit	not hit	not hit	not hit
Ppup171930.1	4	denovo	Putative uncharacterized protein	not hit	not hit	not hit	not hit	not hit
Ppup172030.1	4	denovo	Putative uncharacterized protein	not hit	not hit	not hit	not hit	not hit
Ppup172110.1	5	RNA	Putative uncharacterized protein	not hit	not hit	not hit	not hit	not hit
Ppup172170.1	4	denovo	Putative uncharacterized protein	not hit	not hit	not hit	not hit	not hit
Ppup172630.1	4	DNA	Putative uncharacterized protein	not hit	not hit	not hit	not hit	not hit

## Sheet: Supplementary Table S4
Supplementary Table S4: Duplicated new genes under natural selection
geneID	paralog gene	Ka/Ks	Ka	Ks	P-value
Ppup088270.1	Ppup155250.1	0.2246	0.038	0.1694	0.00849698
Ppup065480.1	Ppup159650.1	0.1668	0.1041	0.6244	0.00061393
Ppup093800.1	Ppup073190.1	0.001	0.0003	0.2699	8.33E-09
Ppup101830.1	Ppup155250.1	0.315	0.0917	0.2912	0.0206276
Ppup149350.1	Ppup162980.1	0.2742	0.1472	0.5369	0.00320725
Ppup078250.1	Ppup047470.1	0.1502	0.2256	1.5017	2.01E-05
Ppup044650.1	Ppup157530.1	0.1993	0.2907	1.4588	2.26E-07
Ppup052660.1	Ppup145270.1	0.1821	0.2749	1.5099	0.0210045
Ppup016670.1	Ppup117480.1	0.2396	0.1893	0.7901	0.0242356
Ppup092070.1	Ppup073190.1	0.001	0.0003	0.2832	4.47E-09
Ppup097310.1	Ppup158970.1	0.064	0.1994	3.1171	8.28E-09
Ppup048530.1	Ppup073190.1	0.001	0.0002	0.2383	4.80E-08
Ppup083270.1	Ppup073190.1	0.001	0.0003	0.28	4.66E-09
Ppup093740.1	Ppup073190.1	0.001	0.0003	0.2558	1.85E-08
Ppup061210.1	Ppup080700.1	0.1916	0.4258	2.2226	0.000535748
Ppup055090.1	Ppup000450.1	0.1051	0.3054	2.9059	0.000292678
Ppup048560.1	Ppup073190.1	0.001	0.0002	0.2413	4.11E-08
Ppup171830.1	Ppup074610.1	0.2293	0.1465	0.6388	0.0202874
Ppup102860.1	Ppup154040.1	0.2029	0.1519	0.7489	0.00427623

## Sheet: Supplementary Table S5
Supplementary Table S5: Duplicated older genes under natural selection
geneID	paralog gene	Ka/Ks	Ka	Ks	P-value
Ppup100600.1	Ppup100590.1	0.2051	0.067	0.3267	0.000219942
Ppup121160.1	Ppup100470.1	0.1253	0.0441	0.3523	0.0100188
Ppup143070.1	Ppup126290.1	0.219	0.1337	0.6105	8.94269E-07
Ppup031390.1	Ppup031400.1	0.2288	0.0248	0.1083	0.00802758
Ppup092050.1	Ppup048510.1	0.1055	0.0123	0.117	0.000351386
Ppup061560.1	Ppup061690.1	0.0089	0.0071	0.8066	0
Ppup046130.1	Ppup022170.1	0.0103	0.0384	3.7254	0
Ppup140560.1	Ppup140580.1	0.0594	0.0226	0.3798	8.11568E-10
Ppup149270.1	Ppup129080.1	0.3127	0.0488	0.156	0.0204471
Ppup007610.1	Ppup007590.1	0.2702	0.1163	0.4303	0.00375249
Ppup175370.1	Ppup175360.1	0.233	0.4259	1.8281	0.00176089
Ppup152850.1	Ppup152990.1	0.1689	0.0363	0.2151	0.00832929
Ppup118450.1	Ppup054830.1	0.0579	0.1633	2.822	2.33147E-15
Ppup146990.1	Ppup044530.1	0.1306	0.212	1.6238	0
Ppup109530.1	Ppup055480.1	0.2337	0.0242	0.1036	0.00375603
Ppup072890.1	Ppup051600.1	0.001	0	0.0194	0.0336703
Ppup127230.1	Ppup023200.1	0.3032	0.0903	0.2979	0.0303489
Ppup124690.1	Ppup151480.1	0.166	0.1249	0.7528	5.28466E-14
Ppup172300.1	Ppup069390.1	0.2953	0.1001	0.3388	0.00541957
Ppup022350.1	Ppup135640.1	0.238	0.0707	0.297	0.0103558
Ppup048610.1	Ppup073190.1	0.001	0.0003	0.3432	1.75582E-10
Ppup141630.1	Ppup171530.1	0.0599	0.0046	0.0765	0.0182473
Ppup064950.1	Ppup064970.1	0.1846	0.126	0.6823	6.29085E-07
Ppup039530.1	Ppup169530.1	0.1431	0.0322	0.2247	0.0233306
Ppup144570.1	Ppup045830.1	0.0188	0.0085	0.4489	0
Ppup118890.1	Ppup022960.1	0.1016	0.0542	0.5338	0.000330581
Ppup049100.1	Ppup076810.1	0.1199	0.1287	1.073	0
Ppup083930.1	Ppup073190.1	0.0116	0.0045	0.3892	5.43529E-10
Ppup101630.1	Ppup090810.1	0.1407	0.0733	0.5211	0.000158204
Ppup001860.1	Ppup001870.1	0.1728	0.0406	0.2348	4.11767E-08
Ppup127130.1	Ppup059970.1	0.0102	0.0458	4.4982	0
Ppup092100.1	Ppup073190.1	0.001	0.0003	0.2567	1.92425E-08
Ppup137950.1	Ppup137960.1	0.1576	0.143	0.9071	3.63347E-06
Ppup175780.1	Ppup031490.1	0.2087	0.0574	0.275	0.0024666
Ppup074940.1	Ppup163830.1	0.0211	0.0597	2.8287	0
Ppup106280.1	Ppup106260.1	0.0425	0.0724	1.7046	8.07768E-08
Ppup065770.1	Ppup079380.1	0.1306	0.0118	0.0905	0.0446743
Ppup094260.1	Ppup073190.1	0.001	0.0002	0.2476	2.77273E-08
Ppup158810.1	Ppup127320.1	0.0937	0.0146	0.1557	0.0169794
Ppup140310.1	Ppup176050.1	0.2705	0.1297	0.4795	4.2564E-05
Ppup168640.1	Ppup168840.1	0.1477	0.0107	0.0723	0.0188704
Ppup114980.1	Ppup114990.1	0.216	0.1165	0.5392	0
Ppup056110.1	Ppup079330.1	0.2298	0.0887	0.3859	0.000131545
Ppup108110.1	Ppup099310.1	0.0889	0.1602	1.802	1.69261E-07
Ppup032630.1	Ppup062070.1	0.1406	0.0594	0.4226	1.98538E-08
Ppup044370.1	Ppup163980.1	0.1125	0.0389	0.3462	0.000113697
Ppup176540.1	Ppup055480.1	0.2495	0.0214	0.0858	0.0282738
Ppup162560.1	Ppup171810.1	0.1621	0.0739	0.4557	5.26127E-05
Ppup098820.1	Ppup071970.1	0.2377	0.1373	0.5775	0.000115242
Ppup028860.1	Ppup028880.1	0.1682	0.091	0.5408	4.53398E-05
Ppup159370.1	Ppup116590.1	0.1428	0.0594	0.4159	0.00197401
Ppup155280.1	Ppup053380.1	0.1168	0.1426	1.2212	8.48371E-07
Ppup151600.1	Ppup151610.1	0.1857	0.0664	0.3576	0.0161531
Ppup126980.1	Ppup098160.1	0.1528	0.0817	0.5345	3.37352E-12
Ppup094890.1	Ppup073190.1	0.001	0.0006	0.6157	1.55431E-15
Ppup072530.1	Ppup139250.1	0.2013	0.086	0.4272	0.0080631
Ppup163140.1	Ppup120840.1	0.001	0	0.014	0.00797918
Ppup063830.1	Ppup057500.1	0.0506	0.1696	3.3523	4.30947E-07
Ppup049790.1	Ppup049800.1	0.2827	0.0968	0.3423	0.00869538
Ppup117100.1	Ppup173910.1	0.1558	0.123	0.7893	1.5127E-08
Ppup008010.1	Ppup091260.1	0.1606	0.1272	0.7921	2.22045E-16
Ppup157810.1	Ppup149240.1	0.1618	0.1319	0.8149	3.46643E-05
Ppup028900.1	Ppup103480.1	0.2725	0.1484	0.5448	4.39028E-07
Ppup117310.1	Ppup173910.1	0.1634	0.131	0.8015	2.23484E-06
Ppup064940.1	Ppup064960.1	0.1732	0.1018	0.5877	1.79574E-07
Ppup163190.1	Ppup163050.1	0.1958	0.0515	0.2629	0.0186411
Ppup024810.1	Ppup024830.1	0.1036	0.1258	1.2148	0
Ppup032880.1	Ppup089070.1	0.223	0.1046	0.4692	0.0220704
Ppup006170.1	Ppup006180.1	0.2412	0.1467	0.6084	1.83381E-06
Ppup076220.1	Ppup103960.1	0.083	0.0827	0.9967	3.22756E-08
Ppup124000.1	Ppup168720.1	0.1595	0.104	0.652	7.91192E-10
Ppup173910.1	Ppup173930.1	0.1508	0.0209	0.1385	2.22045E-16
Ppup025330.1	Ppup025340.1	0.0977	0.1589	1.6266	0
Ppup103810.1	Ppup103890.1	0.261	0.1495	0.5727	0.000448294
Ppup171190.1	Ppup163140.1	0.1889	0.2184	1.1562	0.000133045
Ppup092030.1	Ppup073190.1	0.001	0.0003	0.2575	1.91405E-08
Ppup044360.1	Ppup104050.1	0.102	0.0523	0.5125	1.52715E-06
Ppup083200.1	Ppup083210.1	0.245	0.0538	0.2197	0.000626389
Ppup158100.1	Ppup117840.1	0.1732	0.0506	0.2921	0.000496147
Ppup061930.1	Ppup125080.1	0.1335	0.025	0.1873	0.00180848
Ppup031620.1	Ppup031630.1	0.1628	0.1034	0.6348	1.88738E-14
Ppup174550.1	Ppup174540.1	0.2791	0.095	0.3403	0.00475415
Ppup057370.1	Ppup057330.1	0.1888	0.0957	0.5071	5.87774E-11
Ppup148430.1	Ppup148440.1	0.0029	0.0013	0.4693	0
Ppup000310.1	Ppup119300.1	0.0982	0.1113	1.1333	1.25455E-14
Ppup007530.1	Ppup093510.1	0.1196	0.1231	1.03	0
Ppup031370.1	Ppup031400.1	0.1783	0.1417	0.7948	1.53264E-11
Ppup158090.1	Ppup079310.1	0.0297	0.0762	2.5641	0
Ppup116220.1	Ppup014700.1	0.2586	0.0674	0.2605	0.0395516
Ppup019700.1	Ppup019710.1	0.0832	0.1533	1.8431	2.1903E-10
Ppup107780.1	Ppup160830.1	0.0813	0.0302	0.3715	7.63632E-06
Ppup045910.1	Ppup112430.1	0.144	0.0548	0.3802	9.49335E-05
Ppup104050.1	Ppup104060.1	0.0318	0.0293	0.9189	0
Ppup085710.1	Ppup085700.1	0.0636	0.2088	3.2806	4.47077E-10
Ppup046280.1	Ppup176280.1	0.0419	0.1216	2.9028	0
Ppup064510.1	Ppup064490.1	0.2472	0.1303	0.5274	0.0161271
Ppup084020.1	Ppup084030.1	0.1499	0.1205	0.8039	4.54688E-09
Ppup024900.1	Ppup025390.1	0.3046	0.0741	0.2431	0.0406668
Ppup100590.1	Ppup100790.1	0.1674	0.1095	0.6542	1.59872E-14
Ppup115060.1	Ppup083970.1	0.127	0.0595	0.4685	0
Ppup161500.1	Ppup150950.1	0.0986	0.114	1.1568	1.03576E-08
Ppup166970.1	Ppup167220.1	0.1457	0.0316	0.2171	0.000102838
Ppup144580.1	Ppup045810.1	0.0892	0.0614	0.6881	0
Ppup140110.1	Ppup141390.1	0.0029	0.002	0.7156	0
Ppup017290.1	Ppup118860.1	0.001	0.0001	0.0709	0.000614428
Ppup079210.1	Ppup148580.1	0.1578	0.0377	0.2388	0.0387707
Ppup174530.1	Ppup174540.1	0.1571	0.1496	0.9522	6.21725E-13
Ppup018100.1	Ppup018900.1	0.0177	0.018	1.0131	0
Ppup020460.1	Ppup020480.1	0.0457	0.0112	0.2441	0
Ppup056000.1	Ppup171230.1	0.154	0.0979	0.6359	2.2602E-06
Ppup051770.1	Ppup171250.1	0.306	0.0376	0.1228	0.0347334
Ppup024760.1	Ppup024770.1	0.2998	0.1419	0.4733	0.00609665
Ppup057390.1	Ppup057330.1	0.223	0.1128	0.5061	1.30812E-08
Ppup046490.1	Ppup046020.1	0.1557	0.0116	0.0744	0.0377371
Ppup158110.1	Ppup117840.1	0.2756	0.0664	0.2408	0.0470649
Ppup157050.1	Ppup153130.1	0.1197	0.1358	1.1346	0
Ppup075990.1	Ppup076000.1	0.0854	0.1365	1.5978	4.21885E-15
Ppup117890.1	Ppup079310.1	0.11	0.0077	0.0699	7.99082E-07
Ppup157130.1	Ppup095250.1	0.2218	0.1061	0.4786	2.93963E-09
Ppup011890.1	Ppup172740.1	0.1146	0.1514	1.3218	0
Ppup104540.1	Ppup039780.1	0.0577	0.0813	1.4097	0
Ppup043620.1	Ppup043460.1	0.1247	0.1642	1.3172	0
Ppup152030.1	Ppup101320.1	0.0175	0.0335	1.9165	0
Ppup162100.1	Ppup162120.1	0.063	0.1217	1.9323	0
Ppup174800.1	Ppup174810.1	0.2122	0.052	0.2452	2.86689E-05
Ppup091460.1	Ppup073190.1	0.001	0.0003	0.2575	1.91405E-08
Ppup164750.1	Ppup015190.1	0.1757	0.1324	0.7532	0.000154596
Ppup110640.1	Ppup110650.1	0.0739	0.1323	1.7905	0
Ppup127880.1	Ppup127890.1	0.2686	0.1172	0.4362	0.0408679
Ppup115000.1	Ppup114980.1	0.2424	0.1765	0.7283	0.0477796
Ppup095910.1	Ppup095920.1	0.1681	0.0636	0.3783	4.43739E-09
Ppup091390.1	Ppup073190.1	0.001	0.0003	0.2575	1.91405E-08
Ppup117820.1	Ppup032180.1	0.1496	0.2299	1.5365	0
Ppup111960.1	Ppup060070.1	0.1364	0.0571	0.4186	6.66963E-09
Ppup068440.1	Ppup066540.1	0.2125	0.042	0.1975	0.00916526
Ppup145560.1	Ppup046860.1	0.1443	0.1092	0.7569	9.21194E-11
Ppup133560.1	Ppup133880.1	0.0843	0.0182	0.2161	1.57652E-14
Ppup034970.1	Ppup102890.1	0.0627	0.0046	0.0731	0.0317609
Ppup055540.1	Ppup067520.1	0.1465	0.0946	0.6453	3.03115E-06
Ppup043590.1	Ppup059080.1	0.0081	0.0242	2.977	0
Ppup025350.1	Ppup025310.1	0.09	0.1478	1.6416	0
Ppup100610.1	Ppup100790.1	0.1518	0.0985	0.6489	4.06864E-07
Ppup106400.1	Ppup146160.1	0.214	0.1163	0.5436	1.04516E-07
Ppup001160.1	Ppup003350.1	0.1011	0.0488	0.4824	6.60847E-09
Ppup025160.1	Ppup071130.1	0.0634	0.1076	1.6957	0
Ppup167520.1	Ppup019660.1	0.0144	0.0071	0.489	0
Ppup136570.1	Ppup068370.1	0.0711	0.0589	0.8289	7.51954E-13
Ppup041310.1	Ppup132010.1	0.1815	0.1416	0.7798	5.84002E-05
Ppup094220.1	Ppup073190.1	0.001	0.0003	0.3075	1.06053E-09
Ppup070730.1	Ppup135950.1	0.1462	0.0954	0.6528	4.44089E-16
Ppup094190.1	Ppup073190.1	0.1833	0.0831	0.4537	0.0043889
Ppup175390.1	Ppup175400.1	0.307	0.0832	0.2711	0.0333172
Ppup131320.1	Ppup108420.1	0.1689	0.1088	0.6444	7.25585E-07
Ppup064400.1	Ppup064430.1	0.2198	0.0889	0.4044	6.43798E-08
Ppup096750.1	Ppup096790.1	0.2469	0.0132	0.0534	0.0370614
Ppup138410.1	Ppup103050.1	0.2024	0.1364	0.6736	0.00190419
Ppup084400.1	Ppup140110.1	0.0026	0.0066	2.5161	0
Ppup173180.1	Ppup173910.1	0.2061	0.1104	0.5355	0
Ppup032250.1	Ppup092760.1	0.2489	0.1004	0.4033	0.00615486
Ppup016770.1	Ppup066520.1	0.1869	0.1514	0.8102	6.17586E-07
Ppup083160.1	Ppup085190.1	0.0389	0.0783	2.0144	1.11022E-15
Ppup079350.1	Ppup103370.1	0.1114	0.0173	0.1552	3.97913E-11
Ppup153000.1	Ppup153050.1	0.195	0.0808	0.4144	0.00449004
Ppup158120.1	Ppup117840.1	0.1847	0.0474	0.2565	0.00701767
Ppup162660.1	Ppup123400.1	0.1328	0.18	1.3556	6.23963E-11
Ppup147840.1	Ppup001610.1	0.1247	0.0685	0.5493	2.25169E-08
Ppup123180.1	Ppup123190.1	0.2082	0.1379	0.6623	6.09833E-08
Ppup114570.1	Ppup084780.1	0.1626	0.0238	0.1463	5.38019E-09
Ppup076190.1	Ppup076200.1	0.1869	0.102	0.5458	3.23037E-07
Ppup016350.1	Ppup158510.1	0.211	0.0354	0.1676	0.00108246
Ppup037250.1	Ppup037260.1	0.0446	0.0367	0.8219	4.55231E-07
Ppup060000.1	Ppup112840.1	0.0392	0.1426	3.6395	0
Ppup010190.1	Ppup017600.1	0.0226	0.079	3.5003	0
Ppup144070.1	Ppup144090.1	0.0627	0.0127	0.2027	0.00313257
Ppup156820.1	Ppup073060.1	0.1367	0.1342	0.9815	1.36066E-07
Ppup016790.1	Ppup046020.1	0.1734	0.0576	0.3322	8.74082E-08
Ppup137980.1	Ppup137960.1	0.0961	0.1238	1.288	1.06254E-10
Ppup008110.1	Ppup008400.1	0.139	0.3235	2.3264	4.96721E-05
Ppup119760.1	Ppup057380.1	0.3424	0.099	0.2891	0.0195265
Ppup044090.1	Ppup092210.1	0.2967	0.12	0.4045	0.00532819
Ppup169320.1	Ppup027840.1	0.049	0.1175	2.3994	0
Ppup106260.1	Ppup106270.1	0.2145	0.0761	0.3546	4.54936E-06
Ppup023550.1	Ppup149340.1	0.2468	0.0135	0.0548	0.0144711
Ppup063880.1	Ppup132810.1	0.2228	0.1182	0.5302	0.00730264
Ppup064410.1	Ppup064420.1	0.3144	0.1014	0.3225	0.00199423
Ppup007510.1	Ppup093510.1	0.3257	0.0683	0.2096	0.00258946
Ppup080390.1	Ppup022880.1	0.078	0.0355	0.4547	6.53909E-06
Ppup114430.1	Ppup114550.1	0.2633	0.0721	0.2739	0.000749577
Ppup166960.1	Ppup167220.1	0.0174	0.0037	0.2139	3.16355E-07
Ppup052490.1	Ppup074280.1	0.0526	0.0342	0.6501	0
Ppup089800.1	Ppup080800.1	0.1656	0.1301	0.7854	2.29855E-05
Ppup110800.1	Ppup110810.1	0.1094	0.0427	0.3905	6.66134E-16
Ppup146500.1	Ppup011020.1	0.013	0.0401	3.0954	0
Ppup057330.1	Ppup057380.1	0.2739	0.079	0.2883	0.000275764
Ppup023490.1	Ppup001610.1	0.103	0.0807	0.7829	1.44329E-15
Ppup138420.1	Ppup103050.1	0.247	0.0905	0.3665	0.00516712
Ppup164170.1	Ppup164220.1	0.1446	0.0309	0.2139	2.35798E-05
Ppup162960.1	Ppup104060.1	0.066	0.0913	1.383	0
Ppup125730.1	Ppup125740.1	0.036	0.1332	3.6962	0
Ppup082830.1	Ppup161070.1	0.2029	0.0195	0.0962	0.0395238
Ppup069210.1	Ppup069390.1	0.0941	0.0568	0.6039	0
Ppup047780.1	Ppup015320.1	0.2281	0.0338	0.1481	0.0445825
Ppup044390.1	Ppup083190.1	0.1797	0.1044	0.5808	2.78417E-11
Ppup059990.1	Ppup111760.1	0.1767	0.1302	0.7366	6.38204E-09
Ppup037770.1	Ppup002610.1	0.0596	0.1445	2.4249	0
Ppup123780.1	Ppup152740.1	0.0243	0.0042	0.1719	0
Ppup077000.1	Ppup077020.1	0.2686	0.1216	0.4528	0.000217683
Ppup061020.1	Ppup115440.1	0.2248	0.0867	0.3858	0.00130868
Ppup016020.1	Ppup162850.1	0.0189	0.0655	3.4687	0
Ppup095140.1	Ppup073190.1	0.001	0.0013	1.315	0
Ppup092650.1	Ppup092660.1	0.1612	0.062	0.3848	1.24508E-11
Ppup057980.1	Ppup172750.1	0.069	0.1155	1.6724	0
Ppup160220.1	Ppup017280.1	0.2609	0.0504	0.1931	0.000684367
Ppup110070.1	Ppup110090.1	0.3506	0.1517	0.4326	0.0429734
Ppup172070.1	Ppup041900.1	0.1655	0.0387	0.2338	0.015457
Ppup059580.1	Ppup059590.1	0.1426	0.1018	0.7135	0.000308759
Ppup099610.1	Ppup036100.1	0.195	0.1148	0.5886	3.17647E-07
Ppup016300.1	Ppup165690.1	0.1543	0.037	0.2399	5.39646E-05
Ppup147380.1	Ppup143280.1	0.296	0.0826	0.2791	0.0361856
Ppup083380.1	Ppup083400.1	0.1702	0.1012	0.5945	3.24808E-09
Ppup023860.1	Ppup092660.1	0.1608	0.0717	0.4457	3.80618E-12
Ppup055920.1	Ppup162630.1	0.1163	0.0937	0.8057	0
Ppup160460.1	Ppup160480.1	0.0597	0.0042	0.0708	0.0488136
Ppup011420.1	Ppup172190.1	0.1023	0.1192	1.1645	0
Ppup007890.1	Ppup007950.1	0.0622	0.0177	0.2848	0
Ppup001390.1	Ppup080440.1	0.135	0.183	1.3555	0
Ppup082080.1	Ppup073190.1	0.001	0.0003	0.2953	2.0268E-09
Ppup117880.1	Ppup079310.1	0.2094	0.0677	0.3234	7.46845E-07
Ppup069880.1	Ppup106830.1	0.2474	0.0908	0.367	4.44274E-05
Ppup129180.1	Ppup170200.1	0.1398	0.0199	0.1424	0.00156503
Ppup115830.1	Ppup165690.1	0.1586	0.0216	0.1359	0.0423369
Ppup055130.1	Ppup065140.1	0.2454	0.0934	0.3807	0.0123676
Ppup050820.1	Ppup050840.1	0.0685	0.0123	0.1797	4.50225E-05
Ppup089100.1	Ppup073060.1	0.2032	0.0154	0.0759	0.00511628
Ppup117840.1	Ppup079310.1	0.0556	0.0674	1.212	0
Ppup164210.1	Ppup164250.1	0.1366	0.043	0.3146	0.00457555
Ppup057990.1	Ppup057980.1	0.0699	0.1474	2.1079	0
Ppup114190.1	Ppup116910.1	0.2097	0.1698	0.8101	0.000526346
Ppup023560.1	Ppup079330.1	0.1153	0.0222	0.1928	0.0072062
Ppup168070.1	Ppup168130.1	0.1513	0.0707	0.4675	2.69664E-08
Ppup005450.1	Ppup030490.1	0.001	0	0.0289	0.04288
Ppup017920.1	Ppup017930.1	0.1944	0.0685	0.3522	9.60121E-13
Ppup160470.1	Ppup160510.1	0.1761	0.0825	0.4683	0.00334896
Ppup144060.1	Ppup144100.1	0.1323	0.0954	0.7215	0.000547622
Ppup145840.1	Ppup020460.1	0.0227	0.0274	1.2055	0
Ppup171250.1	Ppup137240.1	0.0646	0.0007	0.0114	0.0466393
Ppup163060.1	Ppup163200.1	0.001	0.0001	0.065	0.00119505
Ppup146710.1	Ppup163650.1	0.0026	0.0131	4.9834	0
Ppup069420.1	Ppup069460.1	0.1692	0.0743	0.439	8.44177E-07

## Sheet: Supplementary Table S6
Supplementary Table S6: Seventy-two new genes expressed in more than one tissue with median TPM > 1
geneID	Testis	Ovary	Venom gland	Salivary gland 3.5d	Salivary gland 5.5d	Gut 3.5d	Gut 5.5d	tau
Ppup000050.1	0	0	1.34	0	0	0	0	1
Ppup002090.1	0	0	5.13	0	0	0	0	1
Ppup003710.1	161.59	1.76	0.66	2.58	6.13	4.66	6.85	0.976649
Ppup005330.1	6.89	16.94	0	0.81	1.59	0.89	1.4	0.886068
Ppup007800.1	4.84	23.45	1.35	0.1	0.08	0.12	0.81	0.948117
Ppup013900.1	0	1.09	0	0	1.02	0	0	0.844037
Ppup016970.1	0	0	2.21	0	0	0.1	0	0.992459
Ppup023290.1	0.36	0.27	7.74	0.28	0.43	0.43	0.48	0.95155
Ppup023650.1	0	11.4	0	0	0	0	0	1
Ppup025540.1	38.44	52.64	1.94	2.45	14.9	3.14	26.78	0.722486
Ppup029340.1	54.04	1.23	0	0.35	0	0	1.65	0.990038
Ppup036140.1	3.56	0.35	0	0.09	0.02	0.07	0	0.975187
Ppup037930.1	0	1.03	0	0	0	1.95	0	0.911966
Ppup038110.1	131.57	0	0	0	0	0.24	0.25	0.999379
Ppup039590.1	6.69	6.8	0.29	0	0	0	0.13	0.825735
Ppup040320.1	3.52	3.83	6.05	2.69	8.88	5.35	4.35	0.515953
Ppup043370.1	0	8.71	0	0.8	0.09	0	0	0.98297
Ppup044020.1	0	116.9	1.3	0.17	0	0.15	0.07	0.997591
Ppup046040.1	0	3.7	0	0	0.39	0	0	0.982432
Ppup047420.1	0	1.09	0	0	0	0	0	1
Ppup048530.1	0	0.99	0	5.24	0	1.49	0	0.92112
Ppup058890.1	4.32	3.11	7.27	1.8	2.29	2.54	3.01	0.608666
Ppup064200.1	0	0.18	0	0	9.12	0.12	0.82	0.979532
Ppup065020.1	0	90.25	1.83	9.36	1.21	7.84	2.13	0.958689
Ppup066120.1	34.48	47.18	1.9	1.27	2.11	1.93	0.81	0.849866
Ppup066280.1	36.04	80.92	0	0.12	0.04	0.62	0.41	0.923319
Ppup068750.1	0	1.07	0	0	0	0	0	1
Ppup071090.1	0.39	0.3	11.35	0.14	0.12	0.37	0.78	0.969163
Ppup071590.1	3.56	0.35	0	0.09	0.02	0.07	0	0.975187
Ppup073090.1	0	90.25	1.83	9.36	1.21	7.84	2.13	0.958689
Ppup073140.1	0	90.25	1.83	9.36	1.21	7.84	2.13	0.958689
Ppup073650.1	0	0	8.07	0	0	0	0	1
Ppup076020.1	144.02	136.22	12.53	15.25	24.16	18.06	31.07	0.725397
Ppup076470.1	0	3.42	0	0	0	0	0	1
Ppup079610.1	0	0.42	1.56	0	0	0	0	0.955128
Ppup080110.1	0	1.5	0	0	0	0	0	1
Ppup082020.1	0	0.46	0	3.57	1.93	1.64	0.88	0.770775
Ppup083270.1	0	71.58	0	0	0	0	0	1
Ppup083510.1	48.24	2.39	0	0	0	0	0	0.991743
Ppup087590.1	24.1	39.87	2.66	0.69	0	0.99	1.38	0.875345
Ppup088340.1	0	0	1.02	0	0	0	0	1
Ppup089250.1	7.23	23.79	2.36	2.36	3.17	1.1	12.49	0.798865
Ppup090160.1	0	0	1.83	0	0	0	0	1
Ppup092070.1	0	3.21	0	11.92	7.97	3.67	0	0.792366
Ppup092220.1	0.21	1.9	269.56	0	0.22	0	0	0.998559
Ppup093740.1	0	33.31	0	1.44	2.73	2.29	1.81	0.958621
Ppup093800.1	0	16.11	3.26	9.36	1.21	2.6	0	0.830023
Ppup095090.1	30.96	23.12	0	0.28	0	0.63	1.05	0.864987
Ppup096500.1	0	0	0	0.17	0.21	1.47	0.33	0.919501
Ppup098610.1	0	0	0	0	0	10.5	232.06	0.992459
Ppup100550.1	0.16	0.63	2.29	0	0.11	0.25	0.23	0.899563
Ppup105480.1	3.23	57.44	0.53	0.68	0.08	0.52	0.91	0.982736
Ppup105500.1	9.45	77.8	0.31	0.18	0.15	0.16	0.07	0.977892
Ppup109410.1	4.67	0	0	0	0	0	0	1
Ppup116720.1	0.85	0	1.64	0	0	0	0	0.913618
Ppup127770.1	2.14	0.32	0	0.07	0.1	0.1	0.1	0.946262
Ppup136370.1	0	0	2.39	0	0	0	0	1
Ppup141760.1	623.72	232.13	36.02	21.72	24.32	31.29	15.54	0.90353
Ppup147270.1	0	0	1.87	0	0	0	0	1
Ppup148380.1	0.38	0	0	0.07	2.06	0	2.73	0.846764
Ppup149860.1	0	3.21	0	0	0	0	0	1
Ppup153580.1	0	0	0	32.32	2.15	22.35	3.53	0.855456
Ppup155660.1	0	0	1.24	0	0	0	0	1
Ppup156350.1	2.03	0	0	12.19	8.44	4.85	2.52	0.756084
Ppup162280.1	1.41	3.33	7.98	0.89	4.94	3.02	3.94	0.633876
Ppup163510.1	0	0	0	0	0	9.57	8.82	0.846395
Ppup166400.1	0.3	109.97	0.12	0	0	0	0	0.999363
Ppup166420.1	0	5.51	0	0	0	0	0	1
Ppup167250.1	141.87	148.47	4.66	15.35	9.87	31.65	24.12	0.744595
Ppup168850.1	92.57	12.19	8.65	1.57	0.53	1.12	0.8	0.955241
Ppup168870.1	0.14	97.75	0.06	0	0	0	0	0.999659
Ppup171820.1	4.08	0	0	0	0	0	0	1

## Sheet: Supplementary Table S7
Supplementary Table S7: Primer information used for RT-qPCR
Primer Name	Primer Sequence(5'-3')
qPpup071090.1-UTR-F	AAATAGCGACTGCGAGTAGG
qPpup071090.1-UTR-R	CATTTCTTGCGCAGTTCAGC
qPCR-18S-F	CGAGCGATGAACCGACAG
qPCR-18S-R	CGGGGAGGTAGTGACGAA
